# Supplementary material for: Positionally-conserved but sequence-diverged: identification of long non-coding RNAs in the Brassicaceae and Cleomaceae
Source: BMC Plant Biol. 2015 Sep 11;15:217. doi: 10.1186/s12870-015-0603-5 (PMC4566204; doi:10.1186/s12870-015-0603-5)
Supplement: Additional file 3: — Long non-coding RNAs specific for the Brassicaceae, genomic. (XLSX 41 kb) [file 12870_2015_603_MOESM3_ESM.xlsx]

## Sheet: ConservedAll
Long non-coding RNAs shared by at least the Brassiceae and the Cleomaceae, transcribed
Tarenaya hassleriana
>=10% Query Identity	>=20% Query Identity	>=50% Query Identity	Position of nearest gene of T.hassleriana	Syntelog of nearest T.hassleriana gene in Aethionema arabicum?	Syntelog of the nearest T.hassleriana in Arabidopsis thaliana?	Corresponding Ath-Linc	Conserved?Phytozome	Conserved? NCBI
Thassleriana26386_c0_seq1_len=879	Thassleriana26386_c0_seq1_len=879	Thassleriana26386_c0_seq1_len=879	Chr Cleome175 155,271-158,442 (-1)	no	no	At3NC056191
Thassleriana9838_c0_seq22_len=272	Thassleriana9838_c0_seq22_len=272	Thassleriana9838_c0_seq22_len=272	Chr Cleome24 1,959,496-1,960,604 (1)	AA_scaffold905_55	AT4G02840.1	At3NC056191
Thassleriana36523_c0_seq1_len=665	Thassleriana36523_c0_seq1_len=665	Thassleriana36523_c0_seq1_len=665	Chr Cleome26 1,055,924-1,057,711 (1)	no	no	At3NC056191
Thassleriana17908_c0_seq4_len=663	Thassleriana17908_c0_seq4_len=663	Thassleriana17908_c0_seq4_len=663	Chr Cleome26 1,068,804-1,072,067 (-1)	AA_scaffold5560_56 & AA_scaffold730_4	AT1G09600.1 & AT1G57700.1	At3NC056191
Thassleriana17908_c0_seq3_len=702	Thassleriana17908_c0_seq3_len=702	Thassleriana17908_c0_seq3_len=702	Chr Cleome26 1,068,804-1,072,067 (-1)	AA_scaffold5560_56 & AA_scaffold730_4	AT1G09600.1 & AT1G57700.1	At3NC056191
Thassleriana10510_c0_seq9_len=994	Thassleriana10510_c0_seq9_len=994	Thassleriana10510_c0_seq9_len=994	Chr Cleome26 1,188,542-1,191,894 (1)	AA_scaffold1320_19	AT1G09420.1	At3NC056191
Thassleriana10510_c0_seq19_len=647	Thassleriana10510_c0_seq19_len=647	Thassleriana10510_c0_seq19_len=647	Chr Cleome26 1,188,542-1,191,894 (1)	AA_scaffold1320_19	AT1G09420.1	At3NC056191
Thassleriana10510_c0_seq15_len=769	Thassleriana10510_c0_seq15_len=769	Thassleriana10510_c0_seq15_len=769	Chr Cleome26 1,188,542-1,191,894 (1)	AA_scaffold1320_19	AT1G09420.1	At3NC056191
Thassleriana10510_c0_seq13_len=867	Thassleriana10510_c0_seq13_len=867	Thassleriana10510_c0_seq13_len=867	Chr Cleome26 1,188,542-1,191,894 (1)	AA_scaffold1320_19	AT1G09420.1	At3NC056191
Thassleriana10510_c0_seq12_len=896	Thassleriana10510_c0_seq12_len=896	Thassleriana10510_c0_seq12_len=896	Chr Cleome26 1,188,542-1,191,894 (1)	AA_scaffold1320_19	AT1G09420.1	At3NC056191
Thassleriana5740_c0_seq1_len=1343	Thassleriana5740_c0_seq1_len=1343	Thassleriana5740_c0_seq1_len=1343	Chr Cleome26 1,243,868-1,251,849 (1)	AA_scaffold1200_8	AT4G02840.1	At3NC056191
Thassleriana34332_c0_seq1_len=694	Thassleriana34332_c0_seq1_len=694	Thassleriana34332_c0_seq1_len=694	Chr Cleome26 1,404,208-1,407,070 (1)	AA_scaffold5560_35	AT1G56500.1	At3NC056191
Thassleriana14892_c0_seq2_len=873	Thassleriana14892_c0_seq2_len=873	Thassleriana14892_c0_seq2_len=873	Chr Cleome26 1,571,567-1,577,298 (1)	AA_scaffold713_87	AT3G20780.1	At3NC056191
Thassleriana9625_c0_seq15_len=1114	Thassleriana9625_c0_seq15_len=1114	Thassleriana9625_c0_seq15_len=1114	Chr Cleome26 1,871,738-1,875,031 (1)	no	AT2G26920.1	At3NC056191
Thassleriana24542_c0_seq1_len=912	Thassleriana24542_c0_seq1_len=912	Thassleriana24542_c0_seq1_len=912	Chr Cleome26 2,265,075-2,267,321 (-1)	no	AT4G01360.1 & AT1G01520.1 & AT2G46080.1	At3NC056191
Thassleriana10443_c0_seq1_len=1217	Thassleriana10443_c0_seq1_len=1217	Thassleriana10443_c0_seq1_len=1217	Chr Cleome26 747,740-749,764 (-1)	no	AT1G10030.1	At3NC056191
Thassleriana668_c0_seq1_len=562	-	-	Chr Cleome50 13,991-15,707 (-1)	AA_scaffold49_16	AT2G36460.1 & AT3G52930.1	At3NC056191	Pvirgatum|Sitalica|Osativa|Pvirgatum|Ptrichocarpa|52%|-31	Phyllostachys edulis (100%, -96)|Setaria italica fructose-bisphosphate aldolase cytoplasmic isozyme-like mRNA (100%, -86)|Oryza sativa (100%, -86)| Phleum pratense mRNA (92%, -78)
Thassleriana1277_c0_seq1_len=667	-	-	Chr Cleome50 357,629-361,993 (1)	AA_scaffold760_31 & AA_scaffold49_23	AT2G36580.1 & AT3G52990.1	At3NC056191	Cclementina|Ptrichocarpa|Mesculenta|15%|-22	Citrus clementina hypothetical protein mRNA (58%, -86)| Populus trichocarpa pyruvate kinase family protein (58%, -66)
Thassleriana12299_c0_seq2_len=1265	-	-	Chr Cleome50 365,848-367,567 (1)	AA_scaffold49_24	AT3G53000.1	At3NC056191	Mtrunculata|35|-18	Mtrunculata|35|-17
Thassleriana30798_c0_seq1_len=744	-	-	Chr Cleome50 376,833-378,448 (-1)	AA_scaffold760_28 & AA_scaffold49_29	AT2G36620.1 & AT3G53020.1	At3NC056191
Thassleriana7680_c0_seq1_len=478	-	-	Chr Cleome50 515,237-516,934 (-1)	AA_scaffold49_14	AT3G52920.1	At3NC056191
Thassleriana27696_c0_seq1_len=759	-	-	Chr Cleome50 72,571-79,701 (-1)	no	AT2G36490.1	At3NC056191
Thassleriana8128_c0_seq5_len=587	Thassleriana8128_c0_seq5_len=587	Thassleriana8128_c0_seq5_len=587	Chr Cleome7 1,101,255-1,101,875 (1)	no	no	At3NC056191
Thassleriana9625_c0_seq9_len=1439	Thassleriana9625_c0_seq9_len=1439	-	Chr Cleome7 388,050-390,498 (1)	no	AT2G26920.1	At3NC056191
Thassleriana9625_c0_seq10_len=1418	Thassleriana9625_c0_seq10_len=1418	-	Chr Cleome7 388,050-390,498 (1)	no	AT2G26920.1	At3NC056191
Thassleriana4993_c0_seq2_len=534	Thassleriana4993_c0_seq2_len=534	Thassleriana4993_c0_seq2_len=534	Chr Cleome24 1,078,375-1,085,082 (-1)	no	AT1G07960.1	At4NC003700
Thassleriana4993_c0_seq1_len=1110	Thassleriana4993_c0_seq1_len=1110	Thassleriana4993_c0_seq1_len=1110	Chr Cleome24 1,078,375-1,085,082 (-1)	no	AT1G07960.1	At4NC003700
Thassleriana14152_c0_seq1_len=740	Thassleriana14152_c0_seq1_len=740	Thassleriana14152_c0_seq1_len=740	Chr Cleome24 1,109,087-1,115,928 (1)	AA_scaffold4918_31	AT2G28520.1	At4NC003700
Thassleriana23484_c0_seq3_len=774	Thassleriana23484_c0_seq3_len=774	Thassleriana23484_c0_seq3_len=774	Chr Cleome24 1,136,091-1,136,357 (1)	no	AT2G28570.1	At4NC003700
Thassleriana23484_c0_seq1_len=963	Thassleriana23484_c0_seq1_len=963	Thassleriana23484_c0_seq1_len=963	Chr Cleome24 1,136,091-1,136,357 (1)	no	AT2G28570.1	At4NC003700
Thassleriana36529_c0_seq1_len=886	Thassleriana36529_c0_seq1_len=886	Thassleriana36529_c0_seq1_len=886	Chr Cleome24 1,233,084-1,237,164 (1)	AA_scaffold6822_6	AT1G07510.1 & AT2G29080.1	At4NC003700
Thassleriana1925_c0_seq1_len=915	Thassleriana1925_c0_seq1_len=915	Thassleriana1925_c0_seq1_len=915	Chr Cleome24 1,358,773-1,360,252 (1)	AA_scaffold6843_8	AT1G07140.1 & AT2G30060.1	At4NC003700
Thassleriana16218_c0_seq3_len=445	Thassleriana16218_c0_seq3_len=445	Thassleriana16218_c0_seq3_len=445	Chr Cleome24 1,402,912-1,404,879 (-1)	AA_scaffold6649_25	AT2G30310.1 & AT1G06990.1	At4NC003700
Thassleriana13985_c0_seq4_len=764	Thassleriana13985_c0_seq4_len=764	Thassleriana13985_c0_seq4_len=764	Chr Cleome24 1,462,329-1,464,531 (-1)	no	AT1G06790.1	At4NC003700
Thassleriana4918_c0_seq8_len=511	Thassleriana4918_c0_seq8_len=511	Thassleriana4918_c0_seq8_len=511	Chr Cleome24 1,524,658-1,529,391 (-1)	no	AT1G06470.1	At4NC003700
Thassleriana19151_c0_seq1_len=1072	Thassleriana19151_c0_seq1_len=1072	Thassleriana19151_c0_seq1_len=1072	Chr Cleome24 1,567,404-1,567,958 (1)	no	AT2G31090.1	At4NC003700
Thassleriana29832_c0_seq1_len=699	Thassleriana29832_c0_seq1_len=699	Thassleriana29832_c0_seq1_len=699	Chr Cleome24 1,636,897-1,641,674 (-1)	AA_scaffold905_320 & AA_scaffold6428_10 & AA_scaffold704_1	AT1G05890.1 & AT2G31510.1	At4NC003700
Thassleriana11444_c0_seq2_len=909	Thassleriana11444_c0_seq2_len=909	Thassleriana11444_c0_seq2_len=909	Chr Cleome24 1,714,325-1,717,242 (1)	AA_scaffold905_294 & AA_scaffold6066_8	AT1G05460.1 & AT2G32010.1	At4NC003700
Thassleriana1574_c0_seq7_len=398	Thassleriana1574_c0_seq7_len=398	Thassleriana1574_c0_seq7_len=398	Chr Cleome24 1,786,031-1,790,588 (1)	AA_scaffold4130_63 & AA_scaffold2791_98	AT1G01060.1 & AT2G46830.1	At4NC003700
Thassleriana1574_c0_seq6_len=466	Thassleriana1574_c0_seq6_len=466	Thassleriana1574_c0_seq6_len=466	Chr Cleome24 1,786,031-1,790,588 (1)	AA_scaffold4130_63 & AA_scaffold2791_98	AT1G01060.1 & AT2G46830.1	At4NC003700
Thassleriana1574_c0_seq4_len=828	Thassleriana1574_c0_seq4_len=828	Thassleriana1574_c0_seq4_len=828	Chr Cleome24 1,786,031-1,790,588 (1)	AA_scaffold4130_63 & AA_scaffold2791_98	AT1G01060.1 & AT2G46830.1	At4NC003700
Thassleriana1574_c0_seq3_len=1179	Thassleriana1574_c0_seq3_len=1179	Thassleriana1574_c0_seq3_len=1179	Chr Cleome24 1,786,031-1,790,588 (1)	AA_scaffold4130_63 & AA_scaffold2791_98	AT1G01060.1 & AT2G46830.1	At4NC003700
Thassleriana18846_c0_seq4_len=568	Thassleriana18846_c0_seq4_len=568	Thassleriana18846_c0_seq4_len=568	Chr Cleome24 1,804,214-1,806,171 (1)	AA_scaffold1154_22 & AA_scaffold4130_53	AT1G01020.1 & AT4G01510.1	At4NC003700
Thassleriana18846_c0_seq3_len=623	Thassleriana18846_c0_seq3_len=623	Thassleriana18846_c0_seq3_len=623	Chr Cleome24 1,804,214-1,806,171 (1)	no	AT1G01020.1 & AT4G01510.1	At4NC003700
Thassleriana8465_c0_seq50_len=1418	Thassleriana8465_c0_seq50_len=1418	Thassleriana8465_c0_seq50_len=1418	Chr Cleome24 1,908,465-1,908,734 (-1)	AA_scaffold905_22 & AA_scaffold1173_41	AT1G02820.1	At4NC003700
Thassleriana8465_c0_seq48_len=1426	Thassleriana8465_c0_seq48_len=1426	Thassleriana8465_c0_seq48_len=1426	Chr Cleome24 1,908,465-1,908,734 (-1)	AA_scaffold905_22 & AA_scaffold1173_41	AT1G02820.1	At4NC003700
Thassleriana8465_c0_seq47_len=1519	Thassleriana8465_c0_seq47_len=1519	Thassleriana8465_c0_seq47_len=1519	Chr Cleome24 1,908,465-1,908,734 (-1)	AA_scaffold905_22 & AA_scaffold1173_41	AT1G02820.1	At4NC003700
Thassleriana8465_c0_seq46_len=1527	Thassleriana8465_c0_seq46_len=1527	Thassleriana8465_c0_seq46_len=1527	Chr Cleome24 1,908,465-1,908,734 (-1)	AA_scaffold905_22 & AA_scaffold1173_41	AT1G02820.1	At4NC003700
Thassleriana16605_c0_seq1_len=566	Thassleriana16605_c0_seq1_len=566	Thassleriana16605_c0_seq1_len=566	Chr Cleome24 149,072-149,902 (-1)	AA_scaffold5171_29 & AA_scaffold1817_17	AT3G15356.1 & AT1G53080.1	At4NC003700
Thassleriana16664_c0_seq1_len=770	Thassleriana16664_c0_seq1_len=770	Thassleriana16664_c0_seq1_len=770	Chr Cleome24 2,005,565-2,007,656 (1)	no	no	At4NC003700
Thassleriana16519_c0_seq2_len=565	Thassleriana16519_c0_seq2_len=565	Thassleriana16519_c0_seq2_len=565	Chr Cleome24 2,050,732-2,054,627 (-1)	AA_scaffold905_129 & AA_scaffold4951_39	AT5G44060.1 & AT1G04020.1	At4NC003700
Thassleriana16519_c0_seq1_len=571	Thassleriana16519_c0_seq1_len=571	Thassleriana16519_c0_seq1_len=571	Chr Cleome24 2,050,732-2,054,627 (-1)	AA_scaffold905_129 & AA_scaffold4951_39	AT5G44060.1 & AT1G04020.1	At4NC003700	Cpapaya|17%|-16
Thassleriana16424_c0_seq2_len=644	Thassleriana16424_c0_seq2_len=644	Thassleriana16424_c0_seq2_len=644	Chr Cleome24 2,050,732-2,054,627 (-1)	no	AT5G44060.1 & AT1G04020.1	At4NC003700
Thassleriana1537_c0_seq1_len=1127	Thassleriana1537_c0_seq1_len=1127	Thassleriana1537_c0_seq1_len=1127	Chr Cleome24 2,064,756-2,065,049 (-1)	AA_scaffold905_136 & AA_scaffold4951_43	AT1G04070.1 & AT5G43970.1	At4NC003700
Thassleriana16424_c0_seq1_len=644	Thassleriana16424_c0_seq1_len=644	Thassleriana16424_c0_seq1_len=644	Chr Cleome24 2,065,906-2,071,871 (1)	AA_scaffold905_137 & AA_scaffold4951_44	AT1G04080.1	At4NC003700
Thassleriana8332_c0_seq2_len=1801	Thassleriana8332_c0_seq2_len=1801	Thassleriana8332_c0_seq2_len=1801	Chr Cleome24 2,174,667-2,175,785 (1)	AA_scaffold905_190 & AA_scaffold4951_82	AT2G33400.1	At4NC003700
Thassleriana8332_c0_seq1_len=1933	Thassleriana8332_c0_seq1_len=1933	Thassleriana8332_c0_seq1_len=1933	Chr Cleome24 2,174,667-2,175,785 (1)	AA_scaffold905_190 & AA_scaffold4951_82	AT2G33400.1	At4NC003700
Thassleriana8332_c0_seq3_len=1382	Thassleriana8332_c0_seq3_len=1382	Thassleriana8332_c0_seq3_len=1382	Chr Cleome24 2,176,382-2,177,095 (-1)	no	AT2G33390.1	At4NC003700
Thassleriana21530_c0_seq1_len=589	Thassleriana21530_c0_seq1_len=589	Thassleriana21530_c0_seq1_len=589	Chr Cleome24 2,399,190-2,403,927 (1)	AA_scaffold1200_18	AT1G05320.1 & AT2G32240.1	At4NC003700
Thassleriana12325_c0_seq2_len=533	Thassleriana12325_c0_seq2_len=533	Thassleriana12325_c0_seq2_len=533	Chr Cleome24 246,027-247,610 (-1)	AA_scaffold578_49	AT3G14710.1	At4NC003700
Thassleriana1427_c0_seq10_len=541	Thassleriana1427_c0_seq10_len=541	Thassleriana1427_c0_seq10_len=541	Chr Cleome24 582,681-585,359 (1)	AA_scaffold5481_22 & AA_scaffold5648_8	AT3G13772.1 & AT1G55130.1	At4NC003700	Ppatens|48%|-37	Physcomitrella patens (47%, -36)
Thassleriana17382_c0_seq1_len=1012	Thassleriana17382_c0_seq1_len=1012	Thassleriana17382_c0_seq1_len=1012	Chr Cleome24 62,829-63,314 (-1)	AA_scaffold1748_219 & AA_scaffold5171_68	AT1G52565.1 & AT3G15760.1	At4NC003700
Thassleriana1105_c0_seq3_len=1031	Thassleriana1105_c0_seq3_len=1031	Thassleriana1105_c0_seq3_len=1031	Chr Cleome24 621,665-626,517 (-1)	AA_scaffold5480_30 & AA_scaffold6320_14	AT3G13670.1	At4NC003700		Theobroma cacao Kinase family protein isoform 2 (TCM_040287) mRNA (21%. -31)|Solanum lycopersicum cDNA (26%, -29)
Thassleriana1105_c0_seq9_len=546	Thassleriana1105_c0_seq9_len=546	Thassleriana1105_c0_seq9_len=546	Chr Cleome24 626,561-626,863 (-1)	no	no	At4NC003700
Thassleriana5672_c0_seq5_len=494	Thassleriana5672_c0_seq5_len=494	-	Chr Cleome24 672,664-674,945 (1)	no	AT3G13560.1	At4NC003700
Thassleriana7883_c0_seq4_len=926	Thassleriana7883_c0_seq4_len=926	Thassleriana7883_c0_seq4_len=926	Chr Cleome24 683,636-692,587 (1)	AA_scaffold5481_37 & AA_scaffold6320_8	AT3G13530.1	At4NC003700
Thassleriana9523_c1_seq1_len=871	Thassleriana9523_c1_seq1_len=871	Thassleriana9523_c1_seq1_len=871	Chr Cleome24 699,640-701,276 (1)	no	AT3G13480.1 & AT1G55475.1	At4NC003700
Thassleriana11852_c0_seq2_len=681	Thassleriana11852_c0_seq2_len=681	Thassleriana11852_c0_seq2_len=681	Chr Cleome24 815,849-820,164 (1)	no	AT3G13180.1	At4NC003700
Thassleriana16209_c0_seq2_len=608	Thassleriana16209_c0_seq2_len=608	Thassleriana16209_c0_seq2_len=608	Chr Cleome24 856,506-858,925 (-1)	AA_scaffold338_47	AT3G13062.2& AT1G55960.1	At4NC003700
Thassleriana16209_c0_seq1_len=819	Thassleriana16209_c0_seq1_len=819	Thassleriana16209_c0_seq1_len=819	Chr Cleome24 856,506-858,925 (-1)	AA_scaffold338_47	AT3G13062.2& AT1G55960.1	At4NC003700
Thassleriana29767_c0_seq1_len=763	Thassleriana29767_c0_seq1_len=763	Thassleriana29767_c0_seq1_len=763	Chr Cleome24 940,931-942,181 (1)	no	no	At4NC003700
Thassleriana29512_c0_seq1_len=742	Thassleriana29512_c0_seq1_len=742	Thassleriana29512_c0_seq1_len=742	Chr Cleome24 996,741-997,796 (1)	AA_scaffold4918_73	AT2G27980.1	At4NC003700
Thassleriana13813_c0_seq3_len=500	Thassleriana13813_c0_seq3_len=500	-	Chr Cleome41 67,175-67,582 (1)	no	no	At4NC003700
Thassleriana22696_c0_seq2_len=825	Thassleriana22696_c0_seq2_len=825	Thassleriana22696_c0_seq2_len=825	Chr Cleome5 6,252,172-6,254,076 (-1)	AA_scaffold5279_15	AT3G06850.1	At4NC003700
Thassleriana23484_c0_seq2_len=906	Thassleriana23484_c0_seq2_len=906	Thassleriana23484_c0_seq2_len=906	Chr Cleome7 1,236,777-1,237,328 (1)	no	no	At4NC003700
-	-	Thassleriana16071_c0_seq2_len=429	Chr Cleome558 18,433-21,180 (1)	no	no	At5NC011320
Aethionema arabicum
10% Query Identity	20% Query Identity	50% Query Identity	Conserved in the Phytozome Database? (other than brassicaceae)	Liu et al 2012 Category	Position of nearest Ae. arabicum gene	T.hassleriana Syntelog?	Syntelog of nearest Ae.arabicum gene in A.thaliana?	Corresponding Ath-Linc
arabicum6723_c0_seq1_FPKM_all:30.544_FPKM_rel:30.544_len:366	arabicum6723_c0_seq1_FPKM_all:30.544_FPKM_rel:30.544_len:366	-	No	TU enconding NAT	Chr AA_scaffold305 43,750-45,796 (-1)	No	no	At4NC003700
arabicum3024_c0_seq1_FPKM_all:63.257_FPKM_rel:63.257_len:698	arabicum3024_c0_seq1_FPKM_all:63.257_FPKM_rel:63.257_len:698	arabicum3024_c0_seq1_FPKM_all:63.257_FPKM_rel:63.257_len:698	No	LincRNA	Chr AA_C179577 495-3,939 (1)	No	no	At3NC056191&At5NC075920
-	-	arabicum6953_c0_seq1_FPKM_all:24.733_FPKM_rel:13.509_len:452	No	TU encoding NAT	Chr AA_scaffold5642 107,793-108,002 (1)	No	AT5G08391.1	At5NC011320
-	-	arabicum11912_c0_seq1_FPKM_all:12.958_FPKM_rel:12.958_len:406	No	TU encoding NAT	Chr AA_scaffold5642 232,257-235,204 (1)	Th17783	AT5G08660.1	At5NC011321
-	-	arabicum14515_c0_seq1_FPKM_all:12.408_FPKM_rel:12.408_len:371	No	LincRNA	Chr AA_scaffold5642 297,588-299,385 (-1)	No	AT5G09330.1 & AT5G64060.1	At5NC011322
-	-	arabicum9158_c0_seq1_FPKM_all:18.243_FPKM_rel:18.243_len:551	No	TU encoding NAT	Chr AA_scaffold5642 400,280-404,849 (-1)	Th21352	AT5G09670.1 & AT5G64550.1	At5NC011323
-	-	arabicum11960_c0_seq1_FPKM_all:12.742_FPKM_rel:12.742_len:435	No	GATU	Chr AA_scaffold5642 461,334-463,080 (-1)	Th21373 & Th17724	AT5G09850.1	At5NC011324
-	-	arabicum822_c0_seq1_FPKM_all:63.785_FPKM_rel:63.785_len:975	Graimondii|15%|-22	LincRNA	Chr AA_scaffold5642 488,971-491,918 (-1)	Th21376 & Th17719	AT5G09900.3 & AT5G64760.1	At5NC011325
-	-	arabicum1627_c0_seq4_FPKM_all:73.827_FPKM_rel:47.072_len:467	No	TU encoding NAT	Chr AA_scaffold5642 525,744-528,290 (1)	No	na	At5NC011326
-	-	arabicum8533_c0_seq1_FPKM_all:18.066_FPKM_rel:18.066_len:442	No	TU encoding NAT	Chr AA_scaffold5642 618,668-619,243 (1)	No	AT5G10210.1 & AT5G65030.1	At5NC011327
-	-	arabicum11293_c0_seq1_FPKM_all:15.329_FPKM_rel:15.329_len:429	No	TU encoding NAT	Chr AA_scaffold5642 657,395-663,571 (1)	No	AT5G10370.1	At5NC011328
-	-	arabicum8856_c0_seq1_FPKM_all:0.647_FPKM_rel:0.485_len:581	No	TU encoding NAT	Chr AA_scaffold5642 84,005-85,630 (1)	Th17815	AT5G08320.1	At5NC011329
-	-	arabicum8856_c0_seq2_FPKM_all:15.56_FPKM_rel:15.365_len:483	No	TU encoding NAT	Chr AA_scaffold5642 84,005-85,630 (1)	Th17815	AT5G08320.1	At5NC011330
Arabidopsis thaliana
10% Query Identity	20% Query Identity	50% Query Identity	Conserved outside Brassicaceae & Cleomaceae?	Nearest A.thaliana gene	Gene Description	Also in genome analysis?	Transcribed in Ath (according to Liu et al 2012, RNAseq support or specifically expressed)	Paralogs in the A.thaliana genome?	Syntelogs of the nearest genes in the Ae.arabicum genome?	Syntelogs of the nearest genes in the T.hassleriana genome?
At4NC003700	At4NC003700	At4NC003700	no	AT4G02100.1	Heat shock protein DnaJ with tetratricopeptide repeat	no	yes	no	AA_scaffold4523_19	Th07829
At5NC075920	At3NC056191	At3NC056191	no	AT5G47980.1	HXXXD-type acyl-transferase family protein	no	yes	no	no	no
At3NC056191	-	-	Albugo laibachii (oomycete), 99 e=0, Mielichhoferia shevocki (moss 11%,-5), verder met -10 tot aan mossen, carex species 15% -14, Martensia fragilis (red algae, 10% -15), Arenga distincta (aronskelk 16% -16)	AT3G41762.1	unknown protein.	yes	yes	no	no	no	doesn't hit itself or its nearest Ath gene in CoGe
-	-	At5NC011320	no	AT5G10270.1	CYCLIN-DEPENDENT KINASE C;1 (CDKC;1)	no	yes	no	no	no
Long non-coding RNAs shared at least by the Brassicaceae and the Cleomaceae, genomic
Arabidopsis thaliana
10% sequence similarity	20% sequence similarity	50% sequence similarity	Conserved outside Brassicaceae & Cleomaceae?	Nearest A.thaliana gene	Function of nearest Ath gene	Also in Transcriptome analysis?	Transcribed in A.thaliana? (according to Liu et al 2012, RNAseq support or specifically expressed)	Paralogs in the A.thaliana genome?	Syntelogs of the nearest genes in the Ae.arabicum genome?	Syntelogs of the nearest genes in the T.hassleriana genome?	Remarks about conservation	Grouped by Liu et al (2012) under:
At1NC031280	-	-	no	AT1G24590.1	Encodes a member of the ERF (ethylene response factor) subfamily B-1 of ERF/AP2 transcription factor family.	no	no	no	AA_scaffold1441_17	Th10338		predicted intron structure
At2NC003370	-	-	Stuberosum 39% e-70,Vitis vinifera41 e-60,prunus persica 41% e-57, Solanum pimpinellifolium 41% -55, Lotus japonicus 40% -55, medicago 41% -55, Theobroma cacao mRNA 41% -49, Oryza sativa 41% -42, Populus trichocarpa mRNA 41% -47, T.aestivum snRNA 39% -49, Hordeum vulgare mRNA 35% -40, Citrus sinensis mRNA 36% -40, Zea mays mRNA 35% -36, Physcomitrella patens mRNA 13% -25, Mus musculus & Hsapiens …	AT2G02930.1	Encodes glutathione transferase belonging to the phi class of GSTs.	no	yes	no	no	no	part of spliceosomal gene (U2), hence very conserved, also Ath chromosome 3	associated with smRNA + predicted intron
At2NC047610	At2NC047610	At2NC047610	no	AT2G26700.1	Encodes PID2, a homolog of PID. Simultaneous disruption of PID(AT2G34650) and its 3 closest homologs (PID2/AT2G26700, WAG1/AT1G53700, and WAG2/AT3G14370) abolishes the formation of cotyledons.	no	no	no	AA_scaffold3487_32	Th03317		nothing
At3NC056191	At3NC056191	At3NC056191	Albugo laibachii (oomycete), 99 e=0, Mielichhoferia shevocki (moss 11%,-5), verder met -10 tot aan mossen, carex species 15% -14, Martensia fragilis (red algae, 10% -15), Arenga distincta (aronskelk 16% -16)	AT3G41762.1	unknown protein	yes	yes	no	no	no	in Ath bij 5.8S ribosomal RNA, bij andere planten ook, planten supergeconserveerde 5.8S RNA	tissuespec + stressresponsive
At3NC076710	At3NC076710	-	no	AT3G50870.1	Encodes a GATA transcriptional regulator required to position the proembryo boundary in the early embryo. Regulates shoot apical meristem and flower development.	no	yes	AT2G18380.1	AA_scaffold1907_6 & AA_scaffold2856_28	Th26723 & Th04464 & Th27280		specifically expressed + stress responsive
At4NC004390	At4NC004390	-	Vitis 41% -26, theobroma mRNA 37 -24, ptrichocarpa 39% -24, solanum lycopersicum 42% -24, Oryza stativa 42% -24, Citrus sinensis mitochondrial(!) 37% -23, Lotus japonicus 39% -19, Zea mays mRNA 37% -19, Bigelowiella natans 12% -4	AT4G02530.1	chloroplast thylakoid lumen protein	no	yes	no	AA_scaffold905_34	no	in Ath ook op chr1&3	tissuespecific
At5NC091510	-	-	no	AT5G58595.1	Belongs to a large family of plant-specific genes of unknown function. Involved in resistance to the powdery mildew species Erysiphe cichoracearum and Erysiphe orontii, but not to the unrelated pathogens Pseudomonas syringae or Peronospora parasitica. A member of the TBL (TRICHOME BIREFRINGENCE-LIKE) gene family containing a plant-specific DUF231 (domain of unknown function) domain	no	yes	no	no	no	ook hits van 27% in Ath chr1&3	predicted intron structure
At5NC096690	-	-	Solanum lycopersicum 24%-64, Stuberosum & TasestivumU2 snRNA 24% -58, Vitis vinifera26% -52, Prunus persica mRNA 24% -46, Lotus japonica & Glycine max 27% -44, Oryza sativa 26% -38. theobroma cacao mRNA 24% -42, Zea mays 22% -29, Phaseolus vulgaris mRNA 13% -33	AT5G62420.1	NAD(P)-linked oxidoreductase superfamily protein	no	yes	no	AA_scaffold229_32	Th08671	weer U2 in sommige planten en ook in vertebraten (mens, muis en zebravis)	stress responsive + predicted intron structure

## Sheet: BrassicaceaeSpecific
Long non-coding RNAs specific for the Brassicaceae, genomic
From the Arabidopsis thaliana point of view
>=10% Query Identity	>=20% Query Identity	>=50% Query Identity	Nearest A.thaliana Gene	Function of Nearest A.thaliana Gene	Syntenic with Ae.arabicum?	Syntenic with Tarenaya hassleriana?	Paralog in A.thaliana?	Transcribed in Ae.arabicum?	Ae.arabicum transcript
At5NC030470	At5NC030470	-	AT5G24270.2	encodes a calcium sensor that is essential for K+ nutrition, K+/Na+ selectivity, and salt tolerance.	no	no	no	no	-
At4NC042840	At4NC042840	-	AT4G18390.1 & AT4G18395.1	"TEOSINTE BRANCHED 1, cycloidea and PCF transcription factor 2" (TCP2) & unknown protein	no	no	no	no	-
At3NC085920	At3NC085920	-	AT3G57950.1	unknown protein	AA_scaffold6322_22	Th14532 & Th25164	AT5G06790.1 & AT2G42180.1	no	-
At1NC075890	-	-	AT1G54210.2	AUTOPHAGY 12 A (ATG12A)	AA_scaffold5481_6 & AA_scaffold5648_30	Th06658	AT3G13970.1	no	-
At2NC071890	-	-	AT2G42960.1	Protein kinase superfamily protein	AA_scaffold6166_14 & AA_scaffold2401_57	Th14588 & Th05119 & Th12164	AT3G59110.1	no	-
At5NC103231	-	-	AT5G67180.1	target of early activation tagged (EAT) 3 (TOE3)	AA_scaffold2856_88	Th21530 & Th27345 & Th13201	AT4G36920.1	no	-
At3NC056150	At3NC056150	At3NC056150	AT3G41345.1	CACTA-like transposase family (transposable_element_gene)	no	no	no	no	-
At1NC019330	At1NC019330	At1NC019330	AT1G15750	Encodes a protein with several WD40 repeats at the C-terminus and predicted protein-protein interaction domains at the N-terminus. Together with the TOPLESS-RELATED PROTEINS (TPRs), it is thought to be involved in transcriptional repression of root-promoting genes in the top half of the embryo during the transition stage of embryogenesis.	no	no	no	no	-
At2NC078030	At2NC078030	At2NC078030	AT2G47750.1	Encodes GH3.9, a member of the GH3 family auxin-responsive genes. gh3.9-1 mutants had greater primary root length, increased sensitivity to indole-3-acetic acid (IAA)-mediated root growth inhibition, but no obvious effects on apical dominance or leaf morphology	AA_scaffold1554_46	Th17623	no	no	-
At1NC112890	At1NC112890	At1NC112890	AT1G80770.1	pigment defective 318 (PDE318)	no	no	no	no	-
At5NC038690	At5NC038690	At5NC038690	AT5G28463.1	unknown protein	no	no	no	no	-
At5NC102270	At5NC102270	-	AT5G66650.1	Protein of unknown function	AA_scaffold1907_19 & AA_scaffold2856_48	Th13236 & Th27303	AT4G36820.1	yes	arabicum15798_c0_seq1_FPKM_all:8.451_FPKM_rel:8.451_len:478
At4NC060120	At4NC060120	-	AT4G30400.1	RING/U-box superfamily protein;	AA_scaffold4393_11 & AA_scaffold5078_87	Th22175 & Th03130	AT5G57750.1 & AT2G18650.1	yes	arabicum15578_c0_seq1_FPKM_all:7.784_FPKM_rel:7.784_len:350
At2NC073700	At2NC073700	-	AT2G44740.1	cyclin p4	no	Th07708 & Th17327	no	yes	arabicum3191_c0_seq1_FPKM_all:57.133_FPKM_rel:57.133_len:490
At2NC043780	At2NC043780	At2NC043780	AT2G24430.1	NAC domain containing protein 38 (NAC038)	no	no	no	yes	arabicum5784_c0_seq1_FPKM_all:27.074_FPKM_rel:27.074_len:517
From the Aethionema arabicum point of view
10% Query identity	20% Query identity	Category	Bpdistance to nearest Ae. arabicum gene	Position of nearest Ae. arabicum gene	Syntelog of nearest Ae.arabicum gene in A.thaliana?	LncRNA in A.thaliana at the same location? (aka LncRNA syntelog?)	Nearest Ath gene of Ath-Linc	Function of nearest Ath gene of Ath-Linc
arabicum15578_c0_seq1_FPKM_all:7.784_FPKM_rel:7.784_len:350	arabicum15578_c0_seq1_FPKM_all:7.784_FPKM_rel:7.784_len:350	Lnc	>500	Chr AA_scaffold4393 14,931-17,049 (-1)	AT4G30280.1	At4NC060120	AT4G30400.1	RING/U-box superfamily protein
arabicum5784_c0_seq1_FPKM_all:27.074_FPKM_rel:27.074_len:517	-	GATU	200	Chr AA_scaffold2149 63,886-64,861 (1)	no	At2NC043780	AT2G24430.1	NAC domain containing protein 38 (NAC038)
arabicum3191_c0_seq1_FPKM_all:57.133_FPKM_rel:57.133_len:490	arabicum3191_c0_seq1_FPKM_all:57.133_FPKM_rel:57.133_len:490	GATU	197	Chr AA_scaffold6749 7,382-8,695 (-1)	no	At2NC073700	AT2G44740.1	cyclin p4;1 (CYCP4;1)
arabicum15798_c0_seq1_FPKM_all:8.451_FPKM_rel:8.451_len:478	arabicum15798_c0_seq1_FPKM_all:8.451_FPKM_rel:8.451_len:478	TU encoding NATS	na	Chr AA_scaffold1907 36,178-38,433 (1)	no	no	AT5G66650.1	unknown function

## Sheet: AethionemeaeSpecific
Aethionema Specific LncRNA
Aethionema arabicum Sequence name	bpdistance to closest gene	Liu et al 2012 Category	microRNA percursor?	Position of nearest Ae. arabicum gene	Paralog of neares Ae. arabicum gene?	Syntelog of nearest Ae.arabicum gene in Tarenaya hassleriana?	Syntelog of nearest Ae.arabicum gene in A.thaliana?	Function of Ath syntelog	LncRNA in A.thaliana at the same location? (aka LncRNA syntelog?)	mirBase_stem-loop(microRNA) blast results	Viena_RNA_Structure_GibbsFreeEnergy
arabicum14087_c0_seq1_FPKM_all_9.765_FPKM_rel_9.765_len_481	-479	GATU	no	Chr AA_scaffold713 227,951-228,718 (-1)	AA_scaffold4407_31	Th20375	AT3G20310.1	ETHYLENE RESPONSE FACTOR 7 (ERF7)	At1NC070280
arabicum14087_c0_seq1_FPKM_all_9.765_FPKM_rel_9.765_len_481	-479	GATU	no	Chr AA_scaffold713 227,951-228,718 (-1)	AA_scaffold4407_31	na	AT1G50640.1	ETHYLENE RESPONSIVE ELEMENT BINDING FACTOR 3 (ERF3)
arabicum17094_c0_seq1_FPKM_all_7.108_FPKM_rel_7.108_len_304	2593	LincRNA	no	Chr AA_scaffold947 172,070-172,359 (-1)	no	no	na
arabicum10694_c0_seq1_FPKM_all_11.287_FPKM_rel_11.287_len_541	1484	LincRNA	no	Chr AA_scaffold932 19,711-20,244 (-1)	AA_scaffold932_9	Th11866	no
arabicum126_c0_seq1_FPKM_all_526.938_FPKM_rel_526.938_len_591	875	LincRNA	no	Chr AA_scaffold5530 264,829-268,332 (-1)	no	Th10070	AT3G63150.1	MIRO-RELATED GTP-ASE 2 (MIRO2)	Group4790
arabicum126_c0_seq1_FPKM_all_526.938_FPKM_rel_526.938_len_591	-1313	LincRNA	no	Chr AA_scaffold5530 270,520-271,872 (1)	no	Th10853	AT3G63170.1	FATTY-ACID-BINDING PROTEIN 1 (FAP1)	no
arabicum2258_c0_seq1_FPKM_all_36.47_FPKM_rel_36.47_len_577	1529	LincRNA	no	Chr AA_scaffold2718 1,215,965-1,219,134 (-1)	AA_scaffold3487_183	Th13410	AT1G70410	BETA CARBONIC ANHYDRASE 4 (BCA4)	At1NC099220
arabicum2258_c0_seq1_FPKM_all_36.47_FPKM_rel_36.47_len_577	1529	LincRNA	no	Chr AA_scaffold2718 1,215,965-1,219,134 (-1)	AA_scaffold1441_201	Th07642	AT3G01500	CARBONIC ANHYDRASE 1 (CA1)	no
arabicum2258_c0_seq1_FPKM_all_36.47_FPKM_rel_36.47_len_577	1529	LincRNA	no	Chr AA_scaffold2718 1,215,965-1,219,134 (-1)		Th18526	AT5G14740	CARBONIC ANHYDRASE 2 (CA2)	no
arabicum2258_c0_seq1_FPKM_all_36.47_FPKM_rel_36.47_len_577	1529	LincRNA	no	Chr AA_scaffold2718 1,215,965-1,219,134 (-1)		Th13896
arabicum254_c0_seq1_FPKM_all_444.014_FPKM_rel_444.014_len_541	563	LincRNA	no	Chr AA_scaffold1441 1,020,301-1,021,440 (1)	no	Th10153	AT1G23390.1	Kelch repeat-containing F-box family protein	no
arabicum288_c0_seq1_FPKM_all_293.312_FPKM_rel_293.312_len_679	3002	LincRNA	no	Chr AA_scaffold2425 59,716-64,576 (1)	Chr AA_scaffold3593 536,086-539,964 (-1)	Th24726	AT1G13220.2	Encodes a nuclear coiled-coil protein related to the carrot peripheral nuclear protein NMCP1 that is involved in the determination of plant nuclear structure.	At1NC016180
arabicum288_c0_seq1_FPKM_all_293.312_FPKM_rel_293.312_len_679	3002	LincRNA	no	Chr AA_scaffold2425 59,716-64,576 (1)	Chr AA_scaffold1441 476,287-477,198 (-1)	Th02776	AT1G68790.1	LITTLE NUCLEI3 (LINC3)	no
arabicum288_c0_seq1_FPKM_all_293.312_FPKM_rel_293.312_len_679	3002	LincRNA	no	Chr AA_scaffold2425 59,716-64,576 (1)		Th13721	AT3G25715.1	pre-tRNA; tRNA-Ile (anticodon: AAT)	no
arabicum6853_c0_seq1_FPKM_all_18.286_FPKM_rel_18.286_len_1233_	6264	LincRNA	no	Chr AA_scaffold6774 7,476-7,839 (1)	na		na
arabicum908_c0_seq1_FPKM_all_86.142_FPKM_rel_86.142_len_554	-2623	LincRNA	no	Chr AA_scaffold3593 536,086-539,964 (-1)	na		na
arabicum14562_c0_seq1_FPKM_all_11.435_FPKM_rel_11.435_len_419	1155	LincRNA	ath-MIR403	Chr AA_scaffold5725 147,100-150,198 (1)	no	Th07441	AT2G47310.1	flowering time control protein-related / FCA gamma-related; FUNCTIONS IN: RNA binding, nucleotide binding, nucleic acid binding;	no	e=2e-8, ath-MIR403	-71.8
arabicum11270_c0_seq1_FPKM_all_15.753_FPKM_rel_15.753_len_328	na	TU encoding NATS	no	Chr AA_scaffold2581 765,734-766,740 (-1)	no	Th16876	AT1G75690.1	LOW QUANTUM YIELD OF PHOTOSYSTEM II 1 (LQY1)	Group1797
arabicum139_c0_seq1_FPKM_all_879.709_FPKM_rel_879.709_len_409	na	TU encoding NATS	no	Chr AA_scaffold947 14,057-14,185 (-1)	na	Th23543	na
arabicum1617_c0_seq1_FPKM_all_63.323_FPKM_rel_63.323_len_451	na	TU encoding NATS	no	Chr AA_C191875 27,531-28,354 (-1)	no	Th18978	AT3G12587.1	Oligosaccaryltransferase	no
arabicum6297_c0_seq1_FPKM_all_15.041_FPKM_rel_15.041_len_356	na	TU encoding NATS	no	Chr AA_scaffold1843 427,160-428,303 (-1)	no	no	na	unknown protein	At1NC107700
arabicum5125_c0_seq1_FPKM_all_24.15_FPKM_rel_24.15_len_389	-74	GATU	aly-MIR408	Chr AA_scaffold2418 159,833-161,484 (1)	AA_scaffold3398_65	Th06586	AT2G17800.1	ARABIDOPSIS RAC-LIKE 1 (ARAC1)	no	e=2e-6, aly-MIR408	-74.2
arabicum5125_c0_seq1_FPKM_all_24.15_FPKM_rel_24.15_len_389	-74	GATU	aly-MIR408	Chr AA_scaffold2418 159,833-161,484 (1)	AA_scaffold1083_37	Th27240	AT4G35950.1	RAC-LIKE 6 (RAC6)	no	e=2e-6, aly-MIR408	-74.2
arabicum5125_c0_seq1_FPKM_all_24.15_FPKM_rel_24.15_len_389	-74	GATU	aly-MIR408	Chr AA_scaffold2418 159,833-161,484 (1)		Th04420				e=2e-6, aly-MIR408	-74.2
arabicum5125_c0_seq1_FPKM_all_24.15_FPKM_rel_24.15_len_389	-74	GATU	aly-MIR408	Chr AA_scaffold2418 159,833-161,484 (1)		Th26689				e=2e-6, aly-MIR408	-74.2

## Sheet: CleomaceaeSpecific
Long non-coding RNAs specific for the Cleomaceae, transcribed
CleoSeq	BpDistance	Liu et al 2012 Category	microRNA percursor?	Position of nearest gene of T.hassleriana	Paralog in T.hassleriana?	Syntelog of nearest T.hassleriana gene in Aethionema arabicum?	Syntelog of the nearest T.hassleriana in Arabidopsis thaliana?	Gene Model Description of the A.thaliana syntelog		LncRNA in Arabidopsis thaliana?
cleo|4528_c0_seq6_len=288_Cleomaceae	na	TU encoding NAT	no	Chr Cleome39 1,111,627-1,114,776 (-1)	no	AA_scaffold5530_111	AT3G63520.1	CAROTENOID CLEAVAGE DIOXYGENASE 1 (CCD1)		Group4801/Seed_Group3736
cleo|33057_c0_seq3_len=362_Cleomaceae	na	TU encoding NATS	no	Chr Cleome3 2,109,317-2,111,548 (-1)	no	no	no			Seed_Group2679
cleo|32755_c0_seq1_len=630_Cleomaceae	na	TU encoding NAT	no	Chr Cleome10 2,856,319-2,860,077 (-1)	na	AA_scaffold5856_66	AT2G42300.1	basic helix-loop-helix (bHLH) DNA-binding superfamily protein
cleo|32755_c0_seq1_len=630_Cleomaceae	na	TU encoding NAT	no	Chr Cleome10 2,856,319-2,860,077 (-1)	Th12112	AA_scaffold6322_11	AT3G57800.1	basic helix-loop-helix (bHLH) DNA-binding superfamily protein		Group4645
cleo|29939_c0_seq3_len=994_Cleomaceae	na	TU encoding NAT	no	Chr Cleome9 1,999,820-2,001,411 (-1)	Th01405	AA_scaffold3520_40	AT4G31460.1	Ribosomal L28 family
cleo|23622_c0_seq1_len=648_Cleomaceae	584	LincRNA	no	Chr Cleome8 634,621-636,548 (-1)	Th17544	AA_scaffold5590_20	AT3G62110.1	Pectin lyase-like superfamily protein
cleo|17563_c0_seq1_len=418_Cleomaceae	3344	LincRNA	no	Chr Cleome1 8,468,272-8,476,178 (1)	Th04077	AA_scaffold3428_19	AT1G59950.1	NAD(P)-linked oxidoreductase superfamily protein
cleo|12798_c0_seq2_len=419_Cleomaceae	282	GATU encoding NATS	no	Chr Cleome9 472,619-475,706 (-1)	Th02809	AA_scaffold2238_1	AT2G24360.1	Protein kinase superfamily protein
cleo|12798_c0_seq2_len=419_Cleomaceae	282	GATU encoding NATS	no	Chr Cleome9 472,619-475,706 (-1)	Th22537	AA_scaffold3520_7	AT4G31170.4	Protein kinase superfamily protein
cleo|12534_c0_seq2_len=487_Cleomaceae	4371	LincRNA	no	Chr Cleome9 250,923-252,318 (1)	no	no	no
cleo|12333_c0_seq5_len=552_Cleomaceae	312	GATU encoding NATS	no	Chr Cleome2 388,486-391,202 (-1)	no	AA_scaffold3398_47	AT1G19860.1	Zinc finger C-x8-C-x5-C-x3-H type family protein
