# Supplementary material for: Positionally-conserved but sequence-diverged: identification of long non-coding RNAs in the Brassicaceae and Cleomaceae
Source: BMC Plant Biol. 2015 Sep 11;15:217. doi: 10.1186/s12870-015-0603-5 (PMC4566204; doi:10.1186/s12870-015-0603-5)
Supplement: Additional file 7: Table S2. — Sheet 1 shows the transcript names of Aethionema arabicum, Tarenaya hassleriana and Arabidopsis thaliana and whether or not they are conserved by position or only by sequence across the different lineages. Sheet 2 shows the distances of the positionally conserved LncRNAs to the nearest end of A. thaliana chromosomes. (XLSX 22 kb) [file 12870_2015_603_MOESM7_ESM.xlsx]

## Sheet: Sheet1
Abreviations: Ae = Aethionemeae, Ath = Arabidopsis thaliana, Cleo = Cleomaceae
GeNomic position: Linc = transcriptional unit (TU) ≥500bp away from the nearest protein coding gene. GATU = TU within 500bp range of a protein coding gene. TU-NAT = TU transcribed from the opposite strand than the sense strand of a protein coding gene.
Long Non-Coding RNA	Conserved by position accross the three lineages?	Corresponding Ath-Lnc and Ath gene (if conserved by position)	Degree of Sequence conservation?	Transcribed?	Genomic position	Sequence
Aethionema Specific
arabicum288_c0_seq1_FPKM_all_293.312_FPKM_rel_293.312_len_679	Yes	At1NC016180; AT1G13230	AeSpec	Ae,Ath	Linc	TCAACGCAGAGTACGGGGGATCAATCCACATTTTAATTATCTCTCTTTTTCTCTCTAAAAACATATAATCAAAACCCTAATTTGGTTATAATGAAGATTGGATCAAGTAATCAAAGTTCATCAAAGAGAAGATTTTCAAGTAGAGGGCTTGGAGTTGTTCTTAGAGAACAAAGAGCTAAACTTTATATCATTAGAAGATGTGTAGTTATGCTACTTTGTTGGAATGACTAATCAATCTCTCTCTACTTTCTCTCTCTATATCTTTTTGTTTTATCATCAATTGGTCTCAAATCAAGATTAGTATGTGTAAAAAGGGTTTTAATGAGTTTAATTTAACCGAATTCGGTTTGAGATGAAGTCAAGAAGATGTTAAGAAGACAGAAGATGATGATCGATTTA…
arabicum254_c0_seq1_FPKM_all_444.014_FPKM_rel_444.014_len_541	No	na	AeSpec	Ae	Linc	TTTTTTTTTTTTTTTTTTTTGGGAAAAAAAAAATATAAAAACCGATTAAATCAAATTTAAAAGAACAGAAGAAACTCGTTAAATTAAAATTGCATAAACAAACACAACAAAAGTGAAACACAAGAACAAACAAAACACAAGAATCCTAACGATGAAAAAGAACATTAAAGAGACATAAATAGAGATAATTGATAGAAATAAGTAATAAGACCTTGGTAAGCTCGAAAATAATCGAACTCATCCGCCGTTTCCATGACTTGCCGGTTCAATCCCGCCGCTTAATTAAACCGAATATACCGGTTCAATGAACCAATATAACCCGGTTAACTAAACACAAGGATTGAACATTAAATTTTGTGAAGGTTGAAACCCTCCGATCCACATAGAAGCTTCCTTCAA…
arabicum2258_c0_seq1_FPKM_all_36.47_FPKM_rel_36.47_len_577	Yes in Ath, No in Cleo	At1NC099220; AT1G70410	AeSpec	Ae,Ath	Linc	ATCTTTACCATATAATATAAGTCGCAAAACAAACCCTTTACAACATTTTCATCTCTGTGTTTTCTCCTCCAAATCTCTCTCTCTCCCACCTTAAATGAATCAGAAGCTCCTCTTTTCCCCAACCTTAGCTACCATAATTTATTGTCCTGATACAGCAGAGAGAACCAAGATAGCCTTTTCAAGTTTGAAATGGTTATGTTCATTTTTTTCTCGACCCAAGCACATACAGGAGAAATCACATCTATACTAATACCTTGTAGACAGAGATAGCTTTTGATTTTGTAGCCTTTCTCTGCCTTTAGTTTAGTTCACTTATTTTTTAGTCATTTCTTGCAATTACAATCTCTTTCTTTATTATAGGAGATATGTGTAGTAAATATGTTTTGTTTCTAACATCTG…
arabicum11270_c0_seq1_FPKM_all_15.753_FPKM_rel_15.753_len_328	Yes	Group1797; AT1G75690	AeSpec	Ae,Ath	TU-NAT	TCCCACACACAATCTGCATTTCTCTGTTACACCAATAATTTCAGACCAAGAATGTTCATCAAAGACTTCAATCAATTCCCACCAAATCGAAAATTAAGGTTTGATTACAGTACAAGTTCCGAAAATTATCAAGTATCTGGCTATATGATACAGTTCTATGTCAAAACTGTACTGCAGCCTGTACATATATGCCACGGCTAACTGAAGCATTCTTACAAGAACCTGTAAATCTCTAGCTTCAGCAATCAACACCAATCAGATTCACAAAGAGAGAGAGAGAGAGTGAGAGAAGAAATTGACGTACGAGCTCCGGTACCGTTGCAGGGAA
arabicum6297_c0_seq1_FPKM_all_15.041_FPKM_rel_15.041_len_356	No	At1NC107700; AT1G76910	AeSpec	Ae	TU-NAT	TCTGTTGCTTATGCTCCGGAGGCTGCAATAGTAACTACGAGAAATTTGAAACCGGTGAATTTGATGCGCCACATATGACAGATTTAGTATTTGAACAACTGAGGGCTGATTTACTTTGACCTAAAATTGTGATTTCACTTGCAAATTTGTCTCATTTTGCTTTGTTTTTGATGATTTTGAAGCCCTAATGATTTGTTTTCATGGTTTGTTATACTATGATACATTTTGAATCCAAATATGGAGAATCTATATGTTTTCTTATGCCCTGTGATGAGACTTACTCGAATGGTACCGCTGGATTTTCCTCGTCGTAACCCACTTTCACCACTGCGTCAGCTTCGTCTCTCTCTCTCTCT
arabicum1617_c0_seq1_FPKM_all_63.323_FPKM_rel_63.323_len_451	No	na	AeSpec	Ae	TU-NAT	ATGTGACGACCGCCTAGTTGAGAGGCCAAAGAAAGCAGAAGATATTATCTACTTTTGCATCAGAGATTTGAACAAAACTAGAAAGAGCTTTAGCTTAGAGTAGATTAGTAAAAAGAAGAAACGAAGATGTGATACGGAATGAGGAAAATAACTTAATCCGAACAAATAAAGATCCCTCCCTCTTCTTAATCTTATATCAACACTCATCGCTTAACTCGCCTCATATTTGGGATCAGCAGTTACGTAATGATAAGCAATTACCAATGCAAAGATGAAGATGCCAAGGAAATTGGCTATAAATCCCAAGTCTTGATCATCAATCATCTTTTTTCTGTTACAGGAGAGAATCGGCGCAAAAGAATGATATCTCTTAGACCCTGACGCGATATGCGGGAGAAG…
arabicum14087_c0_seq1_FPKM_all_9.765_FPKM_rel_9.765_len_481	Yes	At1NC070280; AT1G50640	AeSpec	Ae	GATU	GGGTTTGGTTTTTGCTTCAGAAACCAAAGATCAGCTTTTAGATTCTTTGTCTGAATCCCCTTGCATAGAAGTAAAGTAAGATACCCAATTTAGGGAGATTTTGACCACATCAAATGGTCAACAAACACATCGAATTCCGCCATTACAGCTCACCAAGATCAACATCATCTCAGCCACCAAACTTAAACCTAAAAAAAATTGGTCTTTTTTGAGTTTTGAGCTTTACCTATCAGCCAAATCACTTGCCCTCCACCATCTCCATTCACCATTCCAATCCAAACTTTGAATGAATTCAAGATATGGAATTGACTTCAGAATCTGCAAATTTCAATTTAATGGCCAAGGATCTTCATCTTTCTTTCTTTAAAGGGTTTCAAATCTTCTGCACATGTCTCCTCT…
arabicum126_c0_seq1_FPKM_all_526.938_FPKM_rel_526.938_len_591	Yes	Group4790; AT3G63150	AeSpec	Ae, Ath	Linc	TTTTCTTTTTTTTTTTTTTAAATAAACCGACGATAATATTACAAAAGGAACAAGAATCGTCGCTTATTATACACGGCGGTAGATATAAAGATAATATCCGAATTAAAAAGTTAACAAAACAACATAAAATATAGTAATATAAAATAACCCAACATTTGATTGCGCATTTAATTAGCTTAATTATAAATCTAATTAAGCTCTCTCTCTCTAAATCCCTCACTCTGTGAGAGAGTTTTCAACGGAGGAAGCTGCTGCTGCTGCCTCGTCGGCGACATCTTTAGCGACGGCTTTGGCGGCGGCGGCAGGGTCATCCTTCCCGTCTGAACGCAGCTTATTGAACAAAGGCTTAAAAACAATCTCCACCGCTATCCAAACCACCGTCAAAGCTCCGACGACAAC…
arabicum17094_c0_seq1_FPKM_all_7.108_FPKM_rel_7.108_len_304	No	na	AeSpec	Ae	Linc	CCTATTCTTTGGCTTTACGTCACATACACCTTTTTTTTCCTCTAACATCATATCAAATAATCAAACAATAAAAACGTTTCTTTGCTTCTGCATCTATCATCATCATACACATTAGTTTCACAATACCAAAAAGCTACCTCACCTCACCTGCCCACTTATATATTACTCATCACCATATCCACACAATACATATATATCAAATTCACAGAAATTGAAATTTTTCTCTTACCTTTTTTCATGTCGATCTACTGTGTATAAAACCTTCCCAAAATGACACCATGAGTCACCTCACACATTTAGACCA
arabicum10694_c0_seq1_FPKM_all_11.287_FPKM_rel_11.287_len_541	No	na	AeSpec	Ae	Linc	GAAGGGCAGAAGAAAAGAAAACTAAAGTAAGGCGTTGATTCAACAAGACAAGCAGAGATGCAGAGGAAGATGAATGGTTAAGAGGCAAGTGACACACTCACGCTTTGTTAAGTCAAAGCTCTTGTATCACCATGGTTCATAACCTCATAATATAATACTACATACACAAGCATGAAAAACAACCAAGGATAATTTATCTATCTGTGGGCTGTCACCAGGGTCTCTATGAACCTCAACCCATCAAACCTCGGCTCAAATTTCTCTCTCTGAGGCTGCGATCCACTCGTGGCCTCGGGGGAAACTGGAGGAGGCAGAGGAGAGGAGGAAGAAGAGAGAGCGGCAGTGGAGAAGGCAATGACAGAAGCGAAGATGCCGCTTGAAGCCTTCATCATCTTGCGG…
arabicum139_c0_seq1_FPKM_all_879.709_FPKM_rel_879.709_len_409	No	na	AeSpec	Ae	TU-NAT	TTTTTTTTTCTTTTTTTTTGGATTTGTAAATGGATTTGTATTATAATCAGAACACAAGAAGAAGAACAAGAAGAAGAATGAAGAAAAGACAGCGAAGATTTATAGGTAAAACCCAGAAATTAGTAACAAATTACAAATTGAAGAGAAAAATAACAAAACTTGAATGAAGAAAGAGATCAGCGACGAAGATTCTTGACTTTGGACCAACCCTTCTTGCATGATTTTCCCACCACTTTGATACCTTTCTTCAACAGAACCTTCAGCTCCTTTGCCCTAACCTTCACCTGTTCCTCAAATCCTCCCATTTTCTTCTTCTTCTTTTTCTTCTTCTTCTCAGATCTCCCTCTCCCTCTCTCTCTCTCTCAAGGATTTTAGCCTTTGTGGGTCTCCCCCCGTACT…
arabicum6853_c0_seq1_FPKM_all_18.286_FPKM_rel_18.286_len_1233	No	na	AeSpec	Ae	Linc	AATATGATGATCATTCCAGTCACTTTAGAATAGAGCGAGAAACCACCGCCCAGGGGCGCTTAGCCTAGAGTAGTCCGAAATGGGCTCGCGAAGCGTCGGTAAATGGTGGCCTAAGGTCTTATCTAAGTACTGGAATGAGATTCATCTTCGTTTTTTCGGTGGATAAAAAGACGTTACTTCATTTATATATTGAATCCATCAAGACCAATCCCAAAGGAAACTGGAATCTTTCATTTATTAATACCAGGACAGAATTAGGGATAAGTGGTCAAACATTTTGTAGTTATTTTGGTTCTCCCAGATCGCAAGTGAGAAAAGAGTCTAAGTGGTCAAAAAGAGTATGGTAGTTAATGGGTTCCTTAGGAGTTTATAGCCTGTCGTGCGTGATAGCTTATTCTT…
arabicum908_c0_seq1_FPKM_all_86.142_FPKM_rel_86.142_len_554	No	na	AeSpec	Ae	Linc	TTTTTTTTTTTTTTCTTTTTTTACGGAAAAATCCATTACAAAAATTATCCGAATTTTGTTTATTCGTCATATTTACAAATATACCACCCATTACATAACCACATCATATCGATAATGTTAATCTTTGTTTCCCAAGATCGGCTACGATTTTGCAAACAAAACCGAAACCGGTTAAATTCGGTTAAGCTCCTTGATTCTTGCAATTATCCGGTTAAGCTCCACAGAACATCACGAACGAGAAATTGAGCTCTTTGACTATATCTATCTATATATATATCACAAATTCTTTTTTAATTTTTTTTCGAAATTTAAGATCAATCTTGCCAACAAAGAAGCATGACAACACATCGTTTGATGATGTAAAGCTTAGCTCTTTGTTCTCTAAGAACACCACCAAGC…
arabicum14562_c0_seq1_FPKM_all_11.435_FPKM_rel_11.435_len_419	No	na (microRNA percursor)	AeSpec	Ae	Linc	AAGAAGAAACTCCATTTGAGCATTAGATCGAAGAAACATAGTAATCAATTAATGATATAAACACTCCTAATTAATAACAACATCACTGAAAAACCAAAAGAATAAGAAATCTGGTTAGTCATCAGATCTAACGTCATCAATATCGAAAAGTTCTAAATTAGGTATAAAATCATTAGTTTCCCAATCAATAGAGATTTTGTAAACAAAAAGGGCAATTAAATCAATAAAAACAACAAAAGAACATCACAAATCGTCTAAATTCATCAAATCTTACACTGATTTGATTCAAATCGGATTGAATTTGAGCACAGATCTGTAATATAAGATCGAAAAGACAGATTACGAGTTTGTGCGTGAATCTAATAAACAAAAAAGAAGCAAAAGCAATCTTAATTCACA…
arabicum5125_c0_seq1_FPKM_all_24.15_FPKM_rel_24.15_len_389	No	na (microRNA percursor)	AeSpec	Ae	GATU	GATAAAAAAGGAAGCAAAACAATCGGAAGATTAATGGCGGAGATTATTCCTTTGACGAACGCTTCAATGGCATATATTTCCGGCTATCACTTTCTTCTCTCTCTTCTTTTCTCTTTCTCTCTCTAGTTCTCTCTTCCAATTCATCTTCCTCACGTTCCTTCTTTGATCCTTCTCTTGTGTTTACCATCTCACATTTTTCTCAATTTTGTTTTAGGGTTTCGACGCTTTTGCATTTTTTCTAGGGTTTTTAATTGTAACGGGAGATGTGTAATTGAAGGTTACGGTGGATAATTTCGAAGATTTTCGCTTCATTTCCTTGAAACGTCTTTTCTGGTGTTCCTCAGGTGTAGATCTGAGGTTGATTTTTTGAACATTTTTGTTTTGGGTGG
Cleomaceae Specific
cleo|4528_c0_seq6_len=288_Cleomaceae	Yes	Group4801; AT3G63520	CleoSpec	Cleo, Ath	TU-NAT	ATGAAATTTGCTAATGAAATAATGCCTGTGAAAACATTGGGACAGAGAAATGCATAATAATCTTCCCAGACACTGATATGTAAGAAGCAACTCTGTTATTCCTTTCTGATATCTAGGCAGACTGGACAATTCTGATGTTAACGAATCAATCCACTCACCCATCTCCATCAAACCTGAAAAGAGAGCAAGGAAGCAAGTAAAATTCCACCGTGGTTTCTCATTCGTTAGAGCCAGTAAAAGTAGCTCTAGAATCTAGTATACTGTAAATGAGAGTAAGAAGGGGGCATG
cleo|33057_c0_seq3_len=362_Cleomaceae	Yes	Seed_Group2679; AT3G06020	CleoSpec	Cleo, Ath	TU-NAT	TTACGTACGAACCCTAATAATAACCCAGATTTCTTTCTAAAAGTCCACTAAAAAAGAAGGGACACACTCTCATAACTTTTCGAGTAAAGAAATACCAAGGTTGCTGGCTTTGCTTAACTCTAAGCCATGTGGGTGAATAACACTATGACCTACTCTCTGCTTTAGCATCACAAAGTTCAGTAGCTTACAGAAAGCTAGTCTGGCAAACCGTTCCTATTCCGAGGAAGGCCGGAGTGATTTTGAGATTCTGGGTTTCCTTGCCGCCGTCTACTCTGCGATGCAATTAAAAACTTCTCCTGCATGTTCTGGTGAAAGTAATATCATATACATATGAGATGTGGAAAAGAAGAATTCATACAGCC
cleo|32755_c0_seq1_len=630_Cleomaceae	Yes	Group4645; AT3G57800	CleoSpec	Cleo, Ath	TU-NAT	GAGCTGGTCCCAGGATGTGATAAGGTTTGCCTTTTGATTACGATGTTTAATGAAAATGCTAATCAATCATTTGATCTCTGATTTGTGCTTAACGACAGAATATTTCTTTAATTGACTCTGAAAAAAAAAAGATGAAGCACAATTATATAATCTGATTAACGTGGTTTGATAAGGGTCTCAATCCTTTCTTTCCAAACCCTTTTAGTTTTTTCCCCCAAAAGGCGAATTGCTTGTTTGCTTGCTTTTACACGAAGAAAAGTGCCTTCTGGTGTGCCACAATGGCCAAGTTTGGTAAATTTTCACCGCCCAAAAATCTGATTTTTTTCCTTCTCCTGCATAAGATTAGAGTAATGATATGGAAATGATGAGACTTGGTAACTGGGTTTTGTCTCAAAGGGT…
cleo|29939_c0_seq3_len=994_Cleomaceae	No	na	CleoSpec	Cleo	TU-NAT	GTCAGCGAAGACGGTGGCAACAAGTCTCTCTCTCTCTCTCTCATCTCTACATATATCTGTTTATATGCGCCTATCTGCGTGCGTGTCTCTATTCCTTATCCGGATGTTATTGATGGGAATATCCCGGATGGTTGTTGTCTTTGCTCTCTGATTACGAATTGGATGGTGATATGGGTAGATTTTGTTGCCTGCAGTTTAGCCGTTTCTCGTGGTTCTTTTGGAGCGATGCTGAAATTACACCTTGTTTATGGCTAGCTCCCCTTCTCAACTCGAATTTGGTCCTAGTTTTCTTGGAAAATCCAAGTTTCTGTTCTGAACTGCTTGTTAGCTGATTAAGTAAGATTCTGTGCCATGTCTTCCCTTCATTGCCTTGATAGATTTTTTTCTTGTTAAGCTTCC…
cleo|23622_c0_seq1_len=648_Cleomaceae	No	na	CleoSpec	Cleo	Linc	ATTTTGAATAAGCAAGAGAAATTTTCTTTTAAGAAAATAATAAAATGAGGACGCTGACGGGAGCTCAGGTGGAAAATAAAGGAAAGCACTTTACAAAAACCCTATTCTCTGTATAATCGGTGGCGGATGCAGAATCGCATGTCAATTTTCCCTCTTTTCTCCTGTTTTTCGTATAATTTTCCTCTCGGATCACATGAAATACGCTGATTTTTTTTTAAAGTTGCCTTGGTCGATGCTCGTCGTGATAAACGGATGAGATCCGGACTCTGTGTATGTATGTCCCTCTTGTCTCTTTCGAACAGAACGTTAGAACTCTTCGTCAAACATCTTAGATTTCATCGAATCTTTTTTCCTTCTTTTTATAATTGTTGTTTTAATTCGATGTCTTCCCTTTCTGGG…
cleo|17563_c0_seq1_len=418_Cleomaceae	No	na	CleoSpec	Cleo	Linc	TCTCTCTCTCTGTCTCTCTCTCTACTTTGATAAGTTTAATTAGGGTTCAATCAGAAGAGAAGAAACTAGCAGATCAAGAATCTACATATAATCAAGCAAGATTACAAAGGTCTCACCAAAGAACAAGAAGAGGAAAGAGGTTCCGACGTGCTACCATGAAGATCCATATCCTGATGTTCTTGCTCAAGAAGGGAAGACAAAAACCCTATCTGTGAGATAAAGATCCACGCTGGGCTTTCGATCTTGTTTATGAGAAGTGCGTTTCATGGGATCTATATACGCAATGACCTAGTTCTGATAATCTTTTCATTATCTCTCGATCTGGGGAATGGAAGCATCACGGTCCGATATCCAGTTTCATATATACAGATATATGATATATTATTTTCGAGACAGATT…
cleo|12798_c0_seq2_len=419_Cleomaceae	No	na	CleoSpec	Cleo	GATU	CAACAACACATACATTTAGACATTATACTTAAATGAGTCTACTTCGGGTAACAAAATTAACAAAATGTCTAAAACTTGCTGCAATGTCTCAAGTCTCAAGTAACTTCCATTTATGGTTTATGTAAGAATTTCATCCTAAAAGCAACATGATTATGCCTTTCTATATTTGCCCCAAACAATCGATAAAATAACCAAACATATCATTCACCAGAAATAACCAAAAATTCCCAGAGAACATGTGATTCCAGCATCCTACAGCTTGTCCCACTTCAGGGTTTCTTCAAACATTCCACAACCTCATTCGTCGACGATTCCGACGCCGGGGAGAGAGAGAGAGAGAGGCTGACCAAGATGACGACGACGACGACAGGAAATGAGAAGCTCTGGTCAGTCTTCGCT…
cleo|12534_c0_seq2_len=487_Cleomaceae	No	na	CleoSpec	Cleo	Linc	GTTCATCTTCTTCTTCTTCGCCTGTAAGCTCCCGAATCCCCTTTCTTCTTCCTCCTCGTATGTTGTTCCGTGTTCTTGCTTTTCTGATTTGCTATTTTTTTGTGGGTCTGGGGGAAGAAACCAAAAATAAAAAAATGGAGCCTGGGCAGAGCTCGACGACGACGACAATGGTGGAGAGAGACGAAGGGTATTTCCGTCAGAAAAGAAGACAAGAATCGAGAGGCCAAACAGTGCAAGGGAAACTGATCCTGTGTTTGATACTAGATCTGTTCTGTGTTTTAATCCTCTGATCTGTAACCTCGTTAATGGCGGTGATATTGGCGGGACGGCTCAATCTCCTTTGTCTCATTATCAAATACTCACACTTCTTCTTCCTCCTCATCTCTCTGTTAATTTTCA…
cleo|12333_c0_seq5_len=552_Cleomaceae	No	na	CleoSpec	Cleo	GATU	CGCGCGGGAGAAACGACAAGTGGTAATGGTGATTTTCTCTTCTGCCAGAGGATCTAGGGCTTCTTCGATGCGGTTGCGATAATAACTCTTCTGATTCGTCGATGATTTCGATCTATGGATTTGTAAACCGATCGTCTTCTCTGTTGATTTCTTCCTTGTCCGATTACCCAGAGGTTTCGAGAAGCTAGGGTTTCTCCAGGACTTGGTTGCTGGATTTGGTTCAATCTGCGGTGTTTTTGTCTTTTGAAAAAGTTCGTGGGTTTAATGAAATTGGACCTCTGGAATCAATTTTCTGGGAAAAAAATTATCTTTTGAGCGAAGTGATCTGTGAAAACTATGAGGGCACCGCACAAATCCAAAAGGGTATCTTGGCCTCCAGATTTTAAGCTTTGTCAGGTA…
Conserved by Cleomaceae and Brassicaceae
At4NC003700	No	AT4G02100	>50%	Ath,Cleo,Ae
At5NC096690	No	AT5G62420	<20%	Ath
At5NC075920	No	AT5G47980	<20%	Ath,Cleo,Ae
At3NC056191	No	AT3G41762	>50%	Ath,Cleo,Ae
At5NC011320	No	AT5G10270	>50%	Ath,Cleo,Ae
At2NC003370	No	AT2G02930	<20%	Ath
At4NC004390	No	AT4G02530	<50%	Ath
At5NC091510	No	AT5G58595	<20%	Ath
At3NC076710	Cleo & Ae Gene There	AT3G50870	<50%	Ath
At2NC047610	Cleo Gene might be There	AT2G26700	>50%	No
At1NC031280	Cleo & Ae Gene there	AT1G24590	<20%	No
Brassicaceae Specific
Transcripts from Aethionemeae
arabicum15578_c0_seq1_FPKM_all:7.784_FPKM_rel:7.784_len:350	No	At4NC060120; AT4G30400	<50%	Ae	Linc	TGCAACCCTTCTTCTCCCCCTTCCGCTTTGGACTTCTCCTCTTCTCTCTTCCCTTTCTTTAGTTCAAGCGAAACACCTTCCATTCTTTATTGAAACAGTTTTCTCTCCTTTATAAATCTGCACGATTCAAGGCACGATTTGGTTAGTCTGTAGTGTGATCCCTTGATAAAATCTCTCACTGCCCATGAGAAAAGGCGAGCGACAGTAAAGCTAATTTGATCTAACTATATTGATTTCTTCTACCGGGCTAGCAGTGGGAAGAGCCGTGATGCCGACACCAAAAGTGAACTCTTATGGCGATGCAGAGCCTCGAAAAGTTTTGGTGGAGGAGAACGAGGGAAAGATTCGCG
arabicum5784_c0_seq1_FPKM_all:27.074_FPKM_rel:27.074_len:517	No	At2NC043780	<20%	Ae	GATU	AGAATCATATCAACAGATTAGCAGAAAATTCTGCTCCAATTTCTCAATTAACGTCTCATAACAACTTTATTCTACCATCACAAATTCTCCTAATCTCAATTTTTTTCATCAGCTGCGAGTCCCATACACATGATTATTTCACAGATCTAAACCCAAAATCGCGAAACCCAAACTCTTAGTATCATCTAAACTCGCGATTTACAGCTAGTACCTCACGATTATGCTTTATCAGATACAATTCAAAATTCTAACGGAGTCTGTTACAGAGATCAGCCCTAAACTCACCCAACCACATCTATGACCTTTTCTTCTGCAAGTAAAACCACACGAAAAGTGAGAGAAACTTATCTTCACGAATCCATACGGATTCGTGGATGCTAGGTCATGATCAATCCCATC…
arabicum3191_c0_seq1_FPKM_all:57.133_FPKM_rel:57.133_len:490	No	At2NC073700; AT2G44740	<50%	Ae,Ath	GATU	AAACAAGTACTAAATCGTTACTAAAACTATTTTAGGTTATTAGAGTGACCGTTTGGTAATAATCTAATGGTTGAATTCGAATAAATTCATGGAAAATAAAACAGGATCATTGCTTTACCAAAATCAACCTAGTCTCGACCTTATTCAAAAGGGAGACACAGTAAATCATTGTTTGTTTAAGTATCTTCTGGCTAGGGTTATATAGAGCGAACCGTGGATCTTTCTCCGCCTCACATACACAAATCTAGGTCAACTCATGTGTTTTCCACCAACCAGACGAATCAATCATGGACAAAACAATTTTATCCCCCTGGATCTTGCGGCACATTTAGAAAGCAAGAAATCGCATGGTCTTCTGAAATCGGTGATTCTGAAAGCAAACGAGGAAGCTTTAGAAAT…
arabicum15798_c0_seq1_FPKM_all:8.451_FPKM_rel:8.451_len:478	No	At5NC102270; AT5G66650	<50%	Ae,Ath	TU-NAT	TTGATAAAAACTCAAGAATCATAAAACTACTATTAATCGAAACCGCTCAAGACCGTCGCGATCTATGATCAACCATCGTTGCTTCGTGTGAATCACAGACCTGTGTCTTAAACTTGCATCCTAATTTCTTCGTAATCGACCAAGCTCTCCGCCGATTCGTTTCCGCCGTCGAATTACCTTCTTTATCGATCTTTGCAATCACTTTTTTCATGTTCGAGCACTCTCTCTCTAACCGGTGAACACGCGTCCTCATCGTATCCATATCCAAGCGAAGCACCTGATTCTCTCTCACCGTCCTTTTCCATTTTCCAGCGTCTACTTCTCCTTCTGCAACCGTTTCATCACCGTCTTCTTCCGCTACTGTTTCCGTTATCGTTAGGTTTCTGTTTGCTGTTGCTG…
Ath-Linc RNAs from Liu et al (2012)
At5NC038690	? (doesn’t hit itself in CoGeBlast)	AT5G28463	>50%	No
At3NC056150	No	AT3G41345	>50%	No
At4NC042840	No	AT4G18390	<50%	No
At1NC075890	Yes	AT1G54210	<20%	No
At2NC071890	Yes	AT2G42960	<20%	No
At3NC085920	Yes (Gene in Cleo & Ae)	AT3G57950	<50%	No
At1NC019330	No	AT1G15750	>50%	Ath
At5NC103231	Yes	AT5G67180	<20%	Ath
At1NC112890	Yes	AT1G80770	>50%	Ath
At2NC078030	Yes	AT2G47750	>50%	Ath
At5NC030470	yes (Gene in Cleo and Ae)	AT5G24270	<50%	Ath
At2NC073700	No	AT2G44740	<50%	Ae&Ath
At5NC102270	No	AT5G66650	<50%	Ae&Ath
At2NC043780	No	AT2G24430	>50%	Ae
At4NC060120	No	AT4G30400	<50%	Ae

## Sheet: Sheet2
Distances from the nearest chromosome end for the positionally conserved Long non coding RNAs
Corresponding A. thaliana gene name	AthGenePos_begin	AthGenePos_end	End ofChrom	distance(bp)	Mb distance
AT1G13230 P_Ae_Root	4520631	4522544	0	4520631	4.52063
AT1G15750 S_B_TOPLESS	5414817	5420630	0	5414817	5.41482
AT1G23390 S_A_Kelch	8309112	8310649	0	8309112	8.30911
AT1G50640 P_Ae_SaltStress	18757148	18758433	30427672	11669239	11.6692
AT1G70410 P_Ae_StomatalDev	26533926	26538333	30427675	3889342	3.88934
AT1G75690 P_Ae_RepairPSII	28422110	28423285	30427675	2004390	2.00439
AT1G76910 S_Ae_Unkn	28887218	28888104	30427675	1539571	1.53957
AT1G80770 P_B_PDE318	30355115	30357964	30427675	69711	0.069711
AT2G02930 S_All_ATGSTF3	851164	852222	0	851164	0.851164
AT2G44740 S_B_CyclinP4	18441989	18443399	19698292	1254893	1.25489
AT2G47750 P_B_Root	19560127	19563191	19698292	135101	0.135101
AT3G06020 P_Cl_FAF4	1813267	1814169	0	1813267	1.81327
AT3G12587 S_A_Oligo	3994366	3995538	0	3994366	3.99437
AT3G41762 S_All_Unkn	14195741	14196603	23459830	9264089	9.26409
AT3G50870 S_All_MNP	18910990	18912608	23459830	4548840	4.54884
AT3G57800 P_Cl_bHLH	21407789	21411612	23459830	2048218	2.04822
AT3G63150 P_A_Miro2	23328928	23332848	23459830	126982	0.126982
AT3G63520 P_Cl_CCD1	23452911	23456078	23459830	3752	0.003752
AT4G02100 S_All_HeatSh	930065	932330	0	930065	0.930065
AT4G02530 S_All_Lumen	1112141	1114029	0	1112141	1.11214
AT4G30400 S_B_Ubox	14866946	14868628	18584943	3716315	3.71631
AT5G10270 S_All_CDKC	3221607	3224765	0	3221607	3.22161
AT5G24270 P_B_SaltStress	8238534	8240366	0	8238534	8.23853
AT5G47980 S_All_AcylTrans	19428888	19430476	26975503	7546615	7.54662
AT5G58595 S_All_snoRNA	23682880	23682963	26975503	3292623	3.29262
AT5G62420 S_All_SaltStress	25064835	25066111	26975503	1909392	1.90939
AT5G66650 P_B_Unkn	26603003	26604376	26975503	371127	0.371127
AT5G67180 P_B_SeedCoat	26801949	26804249	26975503	171254	0.171254
A =Ae
All= All
Cl = Cleo
B = Brass
