# Supplementary material for: Positionally-conserved but sequence-diverged: identification of long non-coding RNAs in the Brassicaceae and Cleomaceae
Source: BMC Plant Biol. 2015 Sep 11;15:217. doi: 10.1186/s12870-015-0603-5 (PMC4566204; doi:10.1186/s12870-015-0603-5)
Supplement: Additional file 8: Figure S3–S6. — Analyses of collinearity and positional conservation of sequentially diversified Aethionemeae LncRNAs. (A) Screenshot from GeVo. GeVo calculates the collinearity of a query sequence with the genome of a subject organism. The query here is the nearest protein coding gene of Ae. arabicum shown in B, the subjects are Ae. arabicum and A. thaliana. The position of the positionally conserved LncRNA is shown with a pink box, while the protein coding genes of A. thaliana and Ae. arabicum are shown with blue boxes. (B) Screenshot from the PLncDB website, shown are the Arabidopsis thaliana LncRNA (pink) and its nearest protein coding gene (blue). (C) Screenshot from the CoGe Blast HSP. Pink is the Aethionema arabicum transcript along the Ae. arabicum genome. Blue is the nearest Ae. arabicum protein coding gene. Figure S7–S9. Analyses of collinearity and positional conservation of sequentially diversified Cleomaceae LncRNAs. (A) Screenshot from GeVo. GeVo calculates the collinearity of a query sequence with the genome of a subject organism. The query here is the nearest protein coding gene of Taranaya hassleriana, the subjects are T. hassleriana and A. thaliana. The position of the positionally conserved LncRNA is shown with a pink box, while the protein coding genes of A. thaliana and T. hassleriana are shown with blue boxes. (B) Screenshot from the PLncDB website, shown are the Arabidopsis thaliana LncRNA (pink) and its nearest protein coding gene (blue). (ZIP 716 kb) [file 12870_2015_603_MOESM8_ESM.zip]

Archive with 2 entries (2 files):
- add7/Additionalfigure3-6.pdf
- add7/AdditionalFigure7-9.pdf
